# Supplementary material for: The Prevalence and Symptoms Characteristic of Functional Constipation Using Rome III Diagnostic Criteria among Tertiary Education Students
Source: PLoS One. 2016 Dec 20;11(12):e0167243. doi: 10.1371/journal.pone.0167243 (PMC5172545; doi:10.1371/journal.pone.0167243)
Supplement: S1 File — Minimal data set used to reach the conclusions drawn in the manuscript. (XLSX) [file pone.0167243.s001.xlsx]

## Sheet: Screening Data - UPM Students
Disease	GI Op	GI Medicine	Rome III - FC							BSF
			< 3BO	Hardstool	Strain	Incomplete	Blockage	Manual	>6mo
2	2	2	1	1	0	0	0	0	0	4
2	2	2	1	2	0	3	1	0	0	4
2	2	2	1	1	1	1	1	1	0	1
2	2	2	0	2	1	1	3	3	0	4
2	2	2	0	0	0	0	0	0	0	8
2	2	2	0	2	1	2	1	0	1	4
2	2	2	0	2	3	1	0	1	0	5
2	2	2	0	0	0	0	0	0	0	4
2	2	2	1	4	3	0	1	2	0	2
2	1	2	1	2	3	2	3	2	1	4
2	2	2	1	1	1	1	1	1	0	4
2	2	2	0	2	2	0	0	0	0	4
2	2	2	1	2	1	1	1	2	0	3
2	2	2	0	2	1	1	0	0	0	5
2	2	2	0	1	0	0	0	0	0	8
2	2	2	0	2	0	1	1	1	0	3
2	2	2	1	1	1	1	2	2	0	2
2	2	2	1	1	1	1	1	1	0	4
2	2	2	0	0	0	0	0	0	0	3
2	2	2	1	1	1	1	0	0	0	5
2	2	2	1	2	1	1	1	2	0	3
2	2	2	0	1	1	1	0	1	0	3
2	2	2	1	2	2	2	3	0	1	5
2	2	2	0	1	1	2	1	0	1	3
2	2	2	0	4	0	0	0	0	0	8
2	2	2	0	0	0	0	0	0	0	5
2	2	2	0	0	0	0	0	0	0	6
2	2	2	1	1	1	1	1	1	0	8
2	2	2	1	1	2	1	0	1	0	6
2	2	2	0	0	0	0	0	0	0	4
2	2	2	0	0	0	0	0	0	0	5
2	2	2	1	2	1	0	1	2	0	4
2	2	2	1	2	1	0	1	1	0	3
2	2	2	1	1	1	2	0	0	0	3
2	2	2	1	1	1	1	0	1	0	2
2	2	2	1	2	1	1	0	1	0	4
2	2	2	1	2	3	1	1	2	0	6
2	2	2	1	1	0	0	0	1	0	4
2	2	2	0	0	0	0	1	1	1	5
2	2	2	0	1	1	2	2	1	0	4
2	2	2	1	1	1	1	1	1	0	8
2	2	2	1	1	1	1	1	1	1	6
1	2	2	0	0	1	1	0	0	0	3
2	2	2	0	0	0	0	0	0	0	2
2	2	2	1	1	2	4	3	4	1	6
2	2	2	0	1	1	0	0	0	0	3
2	2	2	0	0	0	0	0	0	0	4
2	2	2	0	0	0	0	0	0	0	3
2	2	2	0	1	0	0	1	0	0	3
2	2	2	0	4	1	1	2	3	0	3
2	2	2	0	1	1	1	2	1	0	3
2	2	2	0	0	0	0	0	0	0	3
2	2	2	0	1	0	3	1	0	0	3
2	1	2	0	1	1	0	0	0	0	4
2	2	2	1	1	1	0	0	0	0	4
2	2	2	0	1	0	0	0	0	0	3
2	2	1	0	3	1	1	0	0	1	2
2	2	2	0	1	1	0	1	0	0	4
2	2	2	0	0	0	0	0	0	0	4
2	2	2	1	0	0	0	0	1	0	3
2	2	2	0	0	0	0	0	0	0	8
2	2	2	0	0	0	0	0	0	0	3
2	2	2	1	1	1	1	1	1	0	8
2	2	2	0	0	0	1	1	0	0	8
2	2	2	0	0	0	0	0	0	0	4
2	2	2	0	1	0	0	0	0	0	3
2	2	2	0	1	1	0	1	0	0	3
2	2	2	0	0	0	0	0	0	0	4
2	2	2	0	1	1	0	0	1	0	3
2	2	2	0	1	1	0	0	0	0	2
2	2	2	0	1	0	0	0	0	0	3
2	2	2	0	0	0	0	0	0	0	4
2	2	2	0	1	0	0	0	0	0	4
2	2	2	0	0	0	0	0	0	0	3
2	2	2	0	0	0	0	0	0	0	4
2	1	1	1	1	1	1	1	1	0	4
2	2	2	1	0	0	0	0	0	0	3
2	2	2	0	1	1	0	0	0	0	3
2	2	2	1	0	0	1	1	0	0	4
2	2	2	0	0	0	0	0	0	0	4
2	2	2	0	0	0	0	0	0	0	4
2	2	2	0	0	0	0	0	0	0	3
2	2	2	1	3	2	1	1	1	0	3
2	2	2	0	0	0	0	0	1	0	1
2	2	2	0	0	0	0	0	0	0	2
2	2	2	0	1	0	1	0	0	0	3
2	2	2	0	1	0	0	1	0	0	8
2	2	2	0	1	0	0	0	0	0	3
2	2	2	0	1	1	1	1	0	0	3
2	2	2	0	1	1	1	1	0	0	8
1	2	2	0	0	1	0	0	0	0	2
2	2	2	1	2	0	2	1	3	0	3
2	2	2	1	2	0	2	0	2	0	3
2	2	2	0	1	1	1	0	0	0	6
2	2	2	0	1	0	1	0	0	0	2
2	2	2	0	0	0	0	0	0	0	3
2	2	2	0	0	0	0	0	0	0	5
2	2	2	0	0	0	1	0	0	0	4
2	2	2	1	1	3	2	1	1	0	2
2	2	2	0	0	0	0	0	0	0	2
2	2	2	1	0	0	0	0	0	0	5
2	2	2	1	1	1	1	0	0	0	5
2	2	2	1	1	1	2	1	2	0	4
2	2	2	0	2	0	1	0	0	0	6
2	2	2	1	2	2	2	1	2	0	3
2	2	2	0	1	1	2	0	0	0	3
2	2	2	1	1	1	1	0	0	0	3
2	2	2	1	1	1	4	2	4	1	2
2	2	2	1	2	1	3	2	3	0	3
2	2	2	0	1	2	1	1	0	1	2
2	2	2	0	0	0	0	0	0	0	3
2	2	2	0	1	1	2	2	2	0	5
2	2	2	0	3	0	1	1	0	0	3
2	2	2	0	0	1	2	0	0	0	3
2	2	2	0	0	0	0	0	0	0	3
2	2	2	0	0	0	2	0	0	0	3
2	2	2	0	1	1	2	2	2	1	3
2	2	2	0	0	0	0	0	0	0	8
2	2	2	0	0	0	0	0	0	0	5
1	2	2	0	0	0	0	0	0	0	8
2	2	2	0	4	1	3	1	0	0	4
2	2	2	0	3	2	1	3	2	0	3
2	2	2	1	0	0	1	0	0	0	2
2	2	2	1	1	1	2	1	1	0	3
2	2	2	1	1	1	1	1	0	1	8
2	2	2	0	0	0	0	0	0	0	3
2	2	1	1	3	0	1	0	0	0	3
2	2	2	0	0	1	1	1	1	0	4
2	2	2	0	1	1	2	1	0	0	5
2	2	2	1	2	2	2	2	2	0	4
2	2	2	1	2	0	1	1	0	0	3
2	2	2	1	1	1	0	0	0	0	5
2	2	2	0	1	1	0	0	0	0	4
2	2	2	1	1	1	1	1	1	0	5
2	2	2	0	1	1	1	1	1	0	5
2	2	2	1	1	1	1	1	1	0	4
2	2	2	0	1	0	1	1	1	0	5
2	2	2	0	3	1	3	1	0	0	5
2	2	2	0	1	2	1	1	1	1	3
2	2	2	0	1	0	1	0	0	0	2
2	1	2	0	1	1	1	1	1	1	3
2	2	2	0	0	0	0	0	0	0	3
2	2	2	1	0	0	0	0	0	0	3
2	2	1	0	1	1	1	1	0	0	6
2	2	2	0	1	1	1	0	0	0	4
2	1	2	1	1	0	3	3	0	0	6
2	2	2	0	0	0	0	0	0	0	8
2	2	2	0	0	1	3	0	0	0	4
2	2	2	0	0	0	0	0	0	0	8
2	2	2	0	0	0	0	0	0	0	6
2	2	2	0	1	0	1	0	0	0	2
2	2	2	1	0	0	0	0	0	0	8
2	2	2	0	1	1	1	0	1	0	4
2	2	2	1	3	3	2	3	3	0	8
2	2	2	1	1	0	0	1	1	0	3
2	2	2	1	2	1	1	1	1	0	8
2	2	2	0	0	0	0	0	0	0	8
2	2	2	0	0	0	0	0	0	0	3
1	2	2	0	1	1	1	0	0	0	3
2	2	2	0	1	1	0	1	0	0	6
2	2	2	0	1	0	0	0	1	1	4
2	2	2	0	0	1	1	1	0	0	3
2	2	2	0	1	0	0	1	0	0	3
2	2	2	0	2	2	2	3	4	1	3
2	2	2	1	1	1	1	0	0	0	3
2	2	2	1	2	1	1	1	1	0	3
2	2	2	0	0	0	0	0	0	0	8
2	2	2	0	2	1	3	1	2	1	2
2	2	2	1	3	3	2	3	3	1	5
2	2	2	0	0	0	0	0	0	0	4
2	2	2	1	1	1	1	0	0	0	4
2	2	2	0	1	0	1	0	1	0	3
2	2	2	1	1	1	1	1	1	0	5
2	2	2	0	3	1	1	1	1	0	2
2	2	2	0	1	1	0	0	0	0	4
2	2	2	1	1	3	3	3	1	0	2
2	2	2	0	2	0	0	0	1	1	3
2	2	2	1	1	1	1	2	1	0	4
2	2	2	1	1	0	1	0	0	0	3
2	2	2	1	0	0	0	1	0	0	4
2	2	2	0	4	1	0	0	0	0	3
2	2	2	1	2	2	1	2	1	0	5
2	2	2	0	1	1	2	2	3	2	4
2	2	2	1	0	0	0	0	0	0	3
2	2	2	0	1	0	0	0	0	0	6
2	2	2	1	1	2	2	2	2	0	8
2	2	2	0	0	0	0	0	0	0	4
2	2	2	1	1	1	2	1	2	0	7
2	2	2	0	0	0	0	0	0	0	3
2	2	2	1	2	0	1	1	1	0	5
2	2	2	1	0	0	0	1	0	0	5
2	2	2	0	0	0	0	0	0	0	8
2	2	2	0	0	0	0	0	0	0	8
2	2	2	1	0	1	1	1	1	0	4
2	2	2	1	1	1	0	0	1	0	3
2	2	2	1	4	3	3	3	2	1	1
2	2	2	1	0	0	1	0	0	0	4
2	2	2	1	1	1	2	2	1	0	3
2	2	2	0	0	0	0	0	0	0	5
2	2	2	0	0	0	0	0	0	0	4
2	2	2	1	1	0	1	1	1	1	4
2	2	2	0	0	0	1	0	0	0	8
2	2	2	1	2	1	2	1	2	0	2
2	2	2	0	1	1	1	0	1	0	8
1	2	2	0	0	0	0	0	0	0	8
2	2	2	0	0	0	0	0	0	0	8
2	2	2	2	1	2	2	0	2	0	2
2	2	2	0	0	0	0	0	0	0	2
2	2	2	0	1	0	1	0	0	0	3
2	2	2	0	0	0	0	0	0	0	8
2	2	2	1	1	1	1	1	1	0	8
2	2	2	0	0	1	1	1	0	0	5
2	2	2	0	3	0	2	0	0	0	4
2	2	2	0	1	1	1	2	0	0	3
2	2	2	3	3	2	1	1	0	0	8
2	2	2	1	3	0	0	1	0	0	5
2	2	2	0	0	0	0	0	0	0	8
1	2	2	1	1	1	1	1	1	1	4
2	2	2	0	1	1	1	1	0	0	8
2	2	2	0	1	1	1	1	1	0	8
2	2	2	0	0	0	0	0	0	0	5
2	2	2	0	1	1	1	1	1	0	5
2	2	2	0	1	0	1	1	0	0	3
2	2	2	1	1	0	1	1	0	0	4
2	2	2	0	0	0	0	0	0	0	4
2	2	2	0	1	1	1	0	0	1	3
2	2	2	1	1	1	1	1	1	0	5
2	2	2	0	0	0	0	0	0	0	5
2	2	2	1	2	2	2	1	1	1	2
2	2	2	1	2	1	0	1	2	0	4
2	2	2	1	1	2	1	0	0	0	3
2	2	2	0	2	2	1	0	0	1	4
2	2	2	0	0	0	0	0	0	0	2
2	2	2	0	0	0	0	0	0	0	2
2	2	2	0	2	1	1	1	0	1	2
2	2	2	1	1	1	1	1	0	0	4
2	2	2	0	1	0	1	1	0	0	3
2	2	2	0	0	0	0	0	0	0	8
2	2	2	0	0	0	0	0	0	0	8
2	1	2	1	1	0	1	1	1	1	3
2	2	2	0	1	0	1	1	0	0	4
2	2	2	0	1	1	1	0	0	1	3
2	2	2	0	1	1	1	0	1	0	3
2	2	2	1	1	0	0	0	0	0	4
2	2	2	1	0	0	0	0	0	0	8
1	2	2	0	0	1	0	0	0	0	5
2	1	2	0	1	0	0	0	0	0	3
2	2	2	0	0	0	0	0	0	0	8
2	2	2	0	0	0	0	0	0	0	3
2	2	2	2	2	2	2	3	2	0	4
2	2	2	0	2	1	1	1	1	0	6
1	2	2	0	1	1	1	0	0	0	5
2	2	2	1	1	1	3	1	1	0	8
2	2	2	0	2	1	1	1	0	1	3
2	2	2	0	1	1	1	1	0	0	3
2	2	2	1	2	0	2	0	1	0	3
2	2	2	0	0	0	0	0	0	0	4
2	2	2	0	1	1	0	0	0	0	4
2	2	2	1	1	1	0	1	0	0	4
2	2	2	0	0	1	1	1	0	0	5
2	2	2	0	0	0	0	0	0	0	5
2	2	2	0	0	0	1	0	0	0	6
2	2	2	2	1	2	3	1	2	1	4
2	2	2	0	1	1	1	0	0	0	2
2	1	2	0	2	2	1	2	3	0	4
2	2	2	1	1	1	0	0	0	0	3
2	2	2	1	2	3	3	2	4	1	7
2	2	2	0	0	0	0	0	0	0	7
2	2	2	1	2	2	3	1	2	0	8
2	2	2	0	0	0	0	0	0	0	3
2	2	2	0	0	0	0	0	0	0	6
2	2	2	0	1	0	1	0	0	0	3
1	2	2	1	1	2	2	2	3	1	8
1	2	2	0	0	0	0	0	0	0	8
2	2	2	0	0	0	0	1	0	0	3
2	2	2	1	3	1	2	1	2	0	3
2	2	2	0	2	0	0	0	0	0	3
2	2	2	1	1	0	0	0	0	0	3
2	2	2	1	1	0	1	0	0	1	2
2	2	2	0	0	2	0	0	0	0	3
2	2	2	0	1	0	1	0	0	0	5
2	2	2	4	2	0	4	0	0	0	6
2	2	2	0	4	1	0	0	0	0	3
2	2	2	3	2	4	2	3	2	0	8
2	2	2	0	0	0	0	0	0	0	3
2	2	2	2	4	3	3	4	0	1	3
2	2	2	0	4	0	4	0	0	0	4
2	2	2	0	0	0	0	0	0	0	3
2	2	2	0	0	1	1	0	0	0	3
2	2	2	1	1	0	0	0	0	0	3
2	2	2	0	1	1	1	0	0	0	5
2	2	2	0	1	1	1	1	1	0	5
2	2	2	0	1	1	0	0	0	0	2
2	2	2	0	2	1	1	1	0	0	5
2	2	2	0	1	2	2	1	1	1	2
2	2	2	1	2	2	1	2	2	0	8
2	2	2	0	0	0	0	0	0	0	8
2	2	2	0	1	1	2	1	0	0	3
2	2	2	0	1	1	1	2	2	0	2
2	2	2	0	0	0	1	1	0	0	4
2	2	2	1	0	0	0	0	0	0	4
2	2	2	1	1	0	4	1	0	0	5
2	2	2	1	2	0	1	0	1	0	2
2	2	2	0	0	0	0	0	0	0	4
2	2	2	0	1	1	1	1	0	0	4
2	2	2	4	1	2	2	2	2	1	2
2	2	2	0	0	0	0	0	0	0	3
2	2	2	1	0	0	1	1	2	0	6
2	2	2	1	1	2	2	2	2	0	3
2	2	2	1	1	0	1	2	2	1	3
2	2	2	2	3	2	2	1	3	0	3
2	2	2	0	1	0	0	0	0	0	3
2	2	2	1	1	1	1	1	1	1	3
2	2	2	0	1	1	1	1	0	1	6
2	2	2	1	1	0	0	0	0	0	3
2	2	2	1	1	1	1	0	1	0	4
2	2	2	1	0	0	1	0	0	0	3
2	2	2	1	1	1	1	1	1	1	2
1	1	2	1	1	1	0	1	1	0	4
2	2	2	1	0	0	0	0	0	0	3
2	2	2	1	1	1	1	1	1	0	2
2	2	2	1	2	1	1	1	1	0	3
2	2	2	1	2	1	1	2	2	0	3
2	2	2	0	1	1	0	0	0	1	1
2	2	2	0	1	1	1	1	1	0	6
2	2	2	0	0	0	0	2	2	0	4
2	2	2	0	0	0	0	0	0	0	2
2	2	2	0	0	0	0	0	0	1	5
2	2	2	0	0	0	0	0	0	0	5
2	2	2	0	2	2	3	3	3	0	2
2	2	2	1	1	1	0	0	0	0	5
2	2	2	0	0	0	0	0	0	0	5
2	2	2	0	0	0	0	0	0	0	6
2	2	2	2	1	1	1	1	1	0	3
2	2	2	2	2	1	3	1	2	0	4
2	2	2	4	3	3	4	0	0	0	6
2	2	2	2	2	2	2	1	1	0	2
2	2	2	2	2	2	2	2	1	1	4
2	2	2	1	3	1	0	0	1	0	3
2	2	2	3	1	1	1	1	1	1	3
2	2	2	2	2	2	3	2	2	0	4
2	2	2	2	0	2	1	1	2	1	3
2	2	2	2	3	1	2	2	2	0	5
2	2	2	2	2	2	2	2	2	1	6
2	2	2	2	2	0	0	0	0	0	5
2	2	2	3	2	1	1	0	0	0	5
2	1	2	2	1	1	0	0	0	0	4
2	2	2	2	3	2	3	0	0	0	6
2	2	2	2	1	1	1	1	1	1	4
2	2	2	0	0	1	2	1	0	1	2
2	2	2	4	2	0	1	1	0	0	2
2	2	2	2	2	1	2	1	0	0	3
2	2	2	4	2	1	2	1	0	0	5
2	2	2	4	0	2	2	0	0	0	5
2	2	2	3	2	3	2	3	4	1	3
2	2	1	3	4	4	4	4	4	0	2
2	2	2	2	2	2	2	2	2	0	6
2	2	2	3	3	2	2	2	2	0	3
2	2	2	2	1	1	1	1	0	0	3
2	2	2	0	0	0	0	0	0	0	5
2	2	2	3	3	3	2	3	2	0	5
2	2	2	2	0	0	0	0	0	0	8
2	2	2	2	1	1	0	0	0	0	5
2	2	2	2	2	2	2	2	2	0	2
2	2	2	2	4	3	3	4	0	1	3
2	2	2	2	3	2	3	2	0	0	4
2	2	2	3	2	3	3	2	3	1	5
2	2	2	2	1	0	0	0	0	0	3
2	2	2	2	0	0	1	0	0	0	6
2	2	2	2	1	1	1	2	1	0	5
2	2	2	2	2	2	2	2	2	0	3
2	2	2	2	2	2	2	2	2	0	8
2	2	2	3	2	1	1	2	1	0	3
2	2	2	2	1	1	1	1	1	1	8
2	2	2	4	3	3	2	4	3	0	3
2	2	2	2	3	1	3	1	2	1	3
2	2	2	2	1	1	0	0	0	0	3
2	2	2	2	0	1	1	1	1	0	3
2	2	2	3	3	4	4	4	4	1	2
2	2	2	2	2	2	2	2	2	0	8
2	2	2	2	2	2	2	2	2	0	8
2	2	1	2	1	1	1	1	1	0	1
2	2	2	2	2	2	2	2	2	0	3
1	2	2	3	3	2	3	4	3	1	3
2	2	2	2	1	0	0	0	0	0	3
2	1	2	2	3	2	3	2	3	0	3
1	1	1	3	2	3	2	4	2	1	4
2	2	2	2	2	2	2	2	2	0	3
2	2	2	4	2	1	2	1	0	1	4
2	1	2	4	4	0	1	0	0	0	5
2	2	2	2	2	2	1	2	2	0	5
2	2	2	2	2	2	2	2	2	0	4
2	2	2	3	2	2	2	2	0	0	2
2	2	2	2	1	1	2	2	0	0	6
2	2	2	2	2	1	2	1	1	1	2
2	2	2	2	3	0	2	2	1	0	3
2	2	2	4	0	0	0	0	0	0	5
2	2	2	2	2	2	3	3	3	0	4
2	2	2	2	2	2	2	2	0	1	3
2	2	2	3	2	2	1	2	3	1	2
2	2	2	0	0	0	0	0	0	0	5
2	2	2	1	1	1	1	1	0	0	4
2	2	2	0	0	0	0	0	0	0	3
2	2	2	1	0	0	2	0	1	0	4
2	2	2	0	1	0	2	0	0	0	8
2	2	2	1	1	0	1	1	0	0	8
2	2	2	1	1	0	1	0	0	0	3
1	2	2	1	1	1	1	1	1	0	2
2	2	2	0	0	0	0	0	0	0	5
2	2	2	0	4	4	4	4	4	0	5
2	2	2	0	1	0	0	0	0	0	5
2	2	2	0	1	0	0	1	0	0	8
2	2	2	0	1	0	0	0	0	0	2
2	2	2	0	2	1	2	2	1	0	8
2	2	2	0	0	0	0	0	0	0	8
2	2	2	1	1	0	0	0	0	1	3
2	2	2	0	0	0	0	0	0	0	5
2	2	2	1	0	0	1	0	0	0	4
2	2	1	0	1	1	1	1	0	0	8
2	2	2	0	3	2	4	0	0	1	2
2	2	2	0	0	0	0	0	0	0	3
2	2	2	1	1	1	1	1	2	0	4
2	2	2	1	0	0	0	0	0	0	4
2	2	2	0	1	1	0	0	0	0	3
2	2	1	1	1	1	1	1	1	1	2
2	2	2	0	0	0	0	0	0	0	5
2	2	2	0	1	1	1	1	0	0	4
2	2	2	0	1	1	1	1	0	0	3
2	2	2	0	0	1	0	0	0	0	8
2	2	2	0	1	0	0	0	1	0	3
2	2	2	0	0	0	0	0	0	0	5
2	2	2	0	1	1	1	0	0	0	4
2	2	1	1	1	1	1	0	1	0	4
2	2	2	1	0	0	0	0	0	0	8
2	2	2	0	0	1	1	1	1	0	8
2	2	1	0	2	1	2	1	2	0	5
2	2	2	1	1	1	0	0	0	0	8
2	2	2	1	1	1	2	1	1	1	5
2	2	2	0	0	0	1	0	0	0	6
2	2	2	0	1	0	0	0	0	0	3
2	2	2	0	1	1	1	0	0	0	4
2	2	2	0	1	0	1	0	0	0	4
2	2	2	0	1	0	2	1	0	0	5
2	2	2	0	2	0	0	1	2	0	4
2	2	2	0	2	2	2	2	2	0	5
2	2	2	1	1	1	2	1	1	0	3
2	2	2	0	1	1	0	0	0	0	4
2	2	2	0	2	0	0	0	0	0	2
2	2	2	1	0	0	1	1	0	0	3
2	2	2	0	2	1	2	1	1	0	3
2	2	2	0	1	1	1	1	1	0	5
2	2	2	1	1	1	2	1	2	0	3
2	2	2	1	2	1	1	2	1	0	3
2	2	2	0	1	2	1	1	1	1	4
2	2	2	1	1	1	2	1	0	0	3
2	2	2	0	2	1	0	0	3	0	4
2	2	2	0	0	0	1	0	0	0	3
2	2	2	0	0	0	4	0	0	0	4
2	2	2	0	0	1	1	0	0	0	2
2	2	2	0	1	1	0	0	1	0	3
2	2	2	1	1	1	1	1	1	0	6
2	2	2	0	0	0	1	0	0	0	5
2	2	2	0	1	0	0	0	0	0	4
2	2	2	0	0	0	0	0	0	0	5
2	2	2	0	1	0	1	0	0	0	3
1	1	1	0	0	0	0	0	0	0	3
2	2	2	1	2	1	1	1	1	1	3
2	2	2	1	1	1	2	1	0	0	8
2	2	2	1	3	1	1	0	1	0	8
2	2	2	0	0	1	1	1	0	0	3
2	2	2	0	0	0	1	0	0	0	5
2	2	2	0	1	1	1	1	1	0	5
2	2	2	1	1	1	1	0	1	0	4
2	2	1	0	1	1	2	1	0	0	2
2	2	2	0	0	0	0	0	0	0	2
2	2	2	0	1	1	1	1	0	0	3
2	2	2	0	2	2	1	1	2	1	3
2	2	2	0	0	0	0	0	0	0	8
2	2	2	1	1	1	1	1	1	0	3
2	2	2	1	1	2	3	1	0	0	8
2	2	2	0	1	1	1	1	0	0	5
2	2	2	0	1	1	2	0	1	0	4
2	2	2	0	1	0	1	1	1	0	3
2	2	2	0	1	0	0	0	0	0	3
2	2	2	1	1	1	1	1	1	0	3
2	2	2	1	4	3	4	3	2	1	2
2	2	2	0	1	0	1	1	0	0	4
2	2	2	1	1	1	1	1	1	1	3
2	2	2	0	1	1	1	0	0	0	3
2	2	2	0	0	0	0	0	0	0	2
2	2	2	1	2	2	1	1	2	1	3
2	2	2	0	0	0	1	0	0	0	6
2	2	1	0	2	1	1	1	1	0	6
2	2	2	1	1	1	1	1	0	0	4
2	2	2	0	1	0	0	1	0	0	8
2	2	2	1	1	0	1	0	0	0	4
2	2	2	0	1	0	0	0	0	0	4
2	2	2	1	1	1	2	0	0	1	4
2	2	2	0	3	1	1	1	1	1	1
2	2	2	1	1	1	2	2	0	0	3
2	2	2	0	1	1	0	0	0	0	3
2	2	2	1	1	1	1	0	0	0	4
2	2	2	0	1	0	0	1	0	0	3
1	2	2	0	1	0	1	1	1	0	8
2	2	2	0	0	0	0	0	0	0	2
2	2	2	1	1	1	2	1	1	0	4
2	2	2	1	0	0	0	0	0	0	3
2	2	2	0	1	1	1	1	1	0	4
2	2	2	0	1	1	1	1	1	0	4
2	2	2	1	1	1	1	1	1	0	5
2	2	2	0	2	1	0	1	0	0	3
2	2	2	0	1	2	1	0	0	0	4
2	2	2	1	1	1	2	1	1	1	3
2	2	2	1	1	1	0	0	1	0	4
2	2	2	1	0	1	0	0	2	1	3
2	2	2	1	2	1	1	1	1	1	3
2	2	2	1	3	2	2	1	3	1	2
2	2	2	1	1	1	0	0	0	0	8
2	2	2	0	0	0	0	0	0	0	3
1	2	2	0	1	1	1	0	0	0	4
2	2	2	0	2	0	0	2	0	0	3
2	2	2	1	1	1	1	1	1	1	2
2	2	2	0	0	1	0	0	0	0	4
2	2	2	1	1	2	1	1	2	0	4
2	2	2	1	1	1	1	1	1	0	2
2	2	2	0	3	3	0	0	0	0	5
2	2	2	0	1	1	0	0	0	0	4
2	2	2	1	0	0	0	0	0	0	3
2	2	2	0	0	1	0	0	0	0	6
2	2	2	0	0	0	0	0	0	0	4
2	2	2	1	1	1	0	0	1	0	5
2	2	1	0	1	0	0	0	0	0	3
2	2	2	0	0	1	1	0	0	0	8
2	2	2	0	1	1	0	2	1	1	4
2	2	2	1	1	1	1	1	1	0	5
2	2	2	0	1	1	0	0	0	1	5
2	2	2	0	1	0	1	0	1	1	5
2	2	2	0	1	1	0	1	0	0	4
2	2	2	0	1	1	0	0	0	0	4
2	2	2	0	1	0	0	1	1	0	4
2	2	2	0	0	0	0	0	0	0	4
2	2	2	0	0	0	0	0	0	0	8
2	2	2	1	0	0	0	0	0	0	4
2	2	2	1	1	1	1	1	0	1	5
2	2	2	1	1	1	1	1	1	0	5
1	2	2	0	1	1	1	1	1	1	3
2	2	2	1	1	1	0	0	0	0	5
2	2	2	0	1	0	0	0	1	0	4
2	2	2	0	0	0	1	0	0	0	8
2	2	2	0	0	1	1	0	0	0	3
2	2	2	1	1	1	0	1	2	0	5
2	2	2	3	3	3	3	3	3	0	4
2	2	2	3	3	3	3	3	3	0	4
2	2	2	0	1	1	1	2	1	0	3
2	2	2	1	1	2	2	1	2	0	3
2	2	2	0	1	0	0	0	0	0	3
2	2	2	0	2	1	1	1	0	0	4
2	2	2	0	0	0	1	1	0	0	3
2	2	2	0	1	1	0	1	0	0	3
2	2	2	0	0	0	0	0	0	0	6
2	2	2	0	0	0	0	0	0	0	4
2	2	2	1	1	1	1	1	1	1	5
2	2	2	0	0	0	0	0	0	0	4
2	2	2	0	1	1	1	1	0	0	3
2	2	1	1	3	1	4	2	1	1	5
2	2	2	1	1	1	1	1	1	0	3
2	2	2	0	0	0	0	0	0	0	5
2	2	2	0	1	1	2	1	1	0	5
2	2	2	0	0	0	0	0	0	0	4
2	2	2	0	0	0	0	0	0	0	4
2	2	2	0	0	0	0	0	0	0	4
2	2	2	0	0	0	0	0	0	0	3
2	2	2	0	0	0	0	0	0	0	4
2	2	2	1	1	1	0	1	0	0	3
2	2	2	0	0	0	0	0	0	0	5
2	2	2	0	1	1	1	1	0	0	3
2	2	2	1	1	0	1	1	0	0	4
2	2	2	1	0	1	0	0	0	0	2
1	2	2	1	2	2	1	2	1	1	3
2	2	2	0	0	0	0	0	0	0	8
2	2	2	1	1	1	1	1	0	1	4
2	2	2	1	1	1	1	0	0	1	3
2	2	2	1	1	1	2	1	2	0	5
2	2	2	1	0	0	0	0	0	0	3
2	2	2	0	1	1	2	1	1	0	3
2	2	2	1	1	1	1	1	1	0	5
2	2	2	0	2	1	0	1	1	0	1
2	2	2	0	0	0	0	0	0	0	3
2	2	2	0	0	0	0	0	0	0	4
2	2	2	0	1	1	0	0	0	0	4
2	2	2	0	1	1	0	0	0	0	4
2	2	2	0	2	2	3	1	1	0	3
2	2	2	0	1	0	0	0	0	0	3
2	2	2	1	1	1	0	0	0	0	2
2	2	2	1	1	1	0	0	0	0	8
2	2	2	1	1	2	2	1	2	0	5
2	2	2	1	0	0	0	0	0	0	5
2	2	2	1	2	2	1	1	1	0	3
2	2	2	0	0	1	0	0	0	0	3
2	2	2	1	1	1	0	0	0	0	3
2	2	2	0	0	0	0	0	0	0	3
2	2	2	0	0	0	0	0	0	0	3
2	2	2	0	1	1	1	1	0	1	6
2	2	2	0	2	2	4	2	2	1	3
2	2	2	0	0	0	0	0	0	0	3
2	2	2	0	1	1	0	0	0	0	3
2	2	2	0	0	0	0	0	0	0	8
2	2	2	0	0	0	0	0	0	0	8
2	2	2	0	0	0	0	0	0	0	4
1	1	1	0	1	1	1	1	0	0	3
2	2	2	0	0	1	0	0	0	0	4
2	2	2	1	1	1	1	1	1	0	4
2	2	2	1	0	0	2	0	0	0	3
2	2	2	1	1	1	0	0	0	0	3
2	2	2	0	1	1	1	0	1	0	3
2	2	2	0	0	0	0	0	0	0	4
2	2	2	0	1	1	0	1	1	0	4
2	2	2	0	1	2	1	1	0	0	3
2	2	2	0	0	0	0	0	0	0	2
2	2	2	1	2	1	1	0	0	0	3
2	2	2	0	0	0	1	0	0	0	4
2	2	2	0	1	1	1	0	0	0	3
2	2	2	1	1	1	1	1	1	0	4
2	2	2	0	0	2	1	0	1	0	5
2	2	2	1	1	2	2	2	0	0	5
2	2	2	0	1	1	0	0	0	0	3
2	2	2	1	1	2	2	1	1	0	5
2	2	2	0	0	1	0	0	1	0	3
2	2	2	0	1	1	1	1	0	1	3
2	2	2	0	0	0	2	1	0	0	2
2	2	2	1	1	1	1	1	0	0	4
2	2	2	0	0	0	0	0	0	0	4
2	2	2	1	2	2	1	2	1	0	8
2	2	2	1	1	1	1	1	1	0	2
2	2	2	1	1	1	1	1	0	0	8
2	2	2	0	0	0	0	0	0	0	3
2	2	2	0	1	1	0	0	0	0	5
2	2	2	1	0	0	1	1	1	1	2
2	2	2	0	1	1	1	0	1	0	4
2	2	2	0	1	1	1	1	0	0	3
2	2	2	0	0	0	0	0	0	0	4
2	2	2	0	0	1	1	1	0	1	5
2	2	2	0	0	0	0	0	0	0	4
2	2	2	0	1	1	0	0	0	0	2
2	2	2	1	1	1	1	1	1	0	3
2	2	2	1	1	1	1	0	0	1	8
2	2	2	0	0	0	1	0	0	0	4
2	2	2	0	0	0	1	0	0	0	4
2	2	2	1	1	1	1	1	1	1	3
2	2	2	1	1	1	1	1	1	0	2
2	2	2	0	0	0	0	0	0	1	4
2	1	2	1	1	1	1	1	0	0	4
2	2	2	1	0	0	0	0	0	0	2
2	2	2	0	2	2	0	0	1	0	2
2	2	2	0	0	0	1	0	0	0	4
2	2	2	0	0	1	1	1	0	0	4
2	1	2	1	1	0	1	0	0	0	4
2	2	2	1	1	1	1	1	1	0	3
2	2	2	1	1	1	1	0	0	0	4
2	2	2	0	0	0	0	0	0	0	8
2	2	2	0	0	0	0	0	0	0	3
2	2	2	0	0	0	0	0	0	0	8
2	2	2	0	1	1	1	0	0	0	3
2	2	2	1	1	1	1	0	0	0	3
2	2	2	0	0	0	0	0	0	0	2
2	2	2	1	2	1	1	0	0	0	2
2	2	2	1	1	1	1	1	1	0	8
2	2	2	0	0	0	0	0	0	0	2
2	2	2	1	1	1	1	1	2	0	8
2	2	2	1	2	1	1	2	1	0	8
2	1	2	0	1	2	2	2	0	1	5
2	2	2	2	2	2	2	1	3	1	3
2	2	2	0	0	0	0	0	0	0	3
2	2	2	0	0	0	0	0	0	0	4
2	2	2	0	0	1	1	0	1	0	8
2	2	2	1	1	1	1	1	1	1	4
2	2	2	0	1	2	2	2	2	0	3
2	2	2	0	0	0	0	0	0	0	8
2	2	2	0	0	0	0	0	0	0	8
2	2	2	1	1	1	0	1	0	0	8
2	2	2	1	0	1	1	1	1	0	8
2	2	2	0	1	1	1	1	1	0	4
2	2	2	1	1	1	1	1	1	0	3
2	2	2	0	0	0	0	0	0	0	4
2	2	2	0	0	1	0	0	0	0	4
2	2	2	1	1	1	1	0	1	0	3
2	2	1	1	1	1	1	1	1	1	4
2	2	2	1	1	1	1	0	0	0	5
2	2	2	1	1	2	0	1	1	1	4
2	2	2	1	1	1	0	0	1	0	5
2	2	2	1	0	0	0	0	0	1	4
2	2	1	1	1	1	1	1	1	0	3
2	2	2	0	0	0	0	0	0	0	8
2	2	2	1	0	0	0	0	0	0	8
2	2	2	1	2	1	1	1	2	0	3
2	2	2	1	1	0	1	0	0	0	3
2	2	2	0	0	0	0	0	0	0	4
2	2	2	0	1	0	0	0	0	1	5
2	2	2	0	0	0	0	0	0	0	4
2	2	2	0	0	0	0	0	0	0	3
2	2	2	0	0	0	0	0	0	0	4
2	2	2	1	1	2	2	2	1	0	2
2	2	2	0	0	0	0	0	0	0	3
2	2	2	0	0	0	0	0	0	0	4
2	2	2	0	1	0	1	0	1	0	5
2	2	2	1	1	0	1	0	0	0	3
2	2	2	1	1	0	1	0	0	0	2
2	2	2	0	1	1	0	0	1	0	3
2	2	2	1	1	1	1	1	1	0	3
2	2	2	0	0	2	3	0	0	1	4
2	2	2	1	2	1	1	1	0	0	8
2	2	2	1	1	0	1	0	0	0	3
2	2	2	1	2	0	1	0	1	1	2
2	2	2	1	1	1	2	2	0	1	3
2	2	2	1	3	3	3	3	0	1	4
2	2	2	0	1	1	1	0	0	1	3
2	2	2	1	0	0	0	0	0	0	3
2	2	2	1	1	1	2	0	0	0	4
2	2	2	0	1	0	0	0	0	0	8
2	2	2	0	3	0	1	1	0	0	2
2	2	2	1	1	1	1	0	0	1	8
2	2	2	1	1	1	1	1	1	1	8
2	2	2	1	1	1	1	1	1	1	3
2	2	2	1	1	1	1	1	1	1	3
2	2	1	0	0	0	2	1	0	0	1
2	2	2	1	1	1	1	1	1	0	3
2	2	2	1	0	1	1	1	0	0	3
2	2	2	1	1	1	1	1	1	0	4
2	2	2	1	1	0	0	1	0	0	3
2	2	2	0	3	0	0	0	0	0	5
2	2	2	0	0	0	1	0	0	0	2
2	2	2	1	1	1	1	1	1	0	3
2	2	2	0	0	0	0	0	0	0	2
2	2	2	0	0	0	0	0	0	0	8
2	2	2	0	1	2	2	2	0	1	3
2	2	2	0	0	0	0	0	0	0	8
2	2	2	1	1	2	2	0	1	0	4
2	2	2	1	2	2	1	2	1	0	3
2	2	2	0	1	1	1	1	0	1	4
2	2	2	0	1	2	3	1	1	0	3
2	2	2	0	2	1	0	1	0	1	3
2	2	2	0	2	2	2	2	0	0	8
2	2	2	0	1	1	1	0	0	1	2
2	2	2	0	0	0	0	0	0	0	3
2	2	2	0	1	1	1	0	0	0	8
2	2	2	1	0	0	0	0	0	0	3
2	2	2	0	0	1	1	1	1	0	3
2	2	2	1	1	1	1	1	1	1	4
2	2	1	0	1	1	1	0	0	0	3
2	2	2	0	1	1	0	1	0	0	3
2	2	2	0	1	0	1	0	1	0	2
2	1	2	1	1	1	1	1	0	0	4
2	2	2	0	3	3	3	3	1	1	2
2	2	2	1	1	1	1	1	1	0	3
2	2	2	1	1	1	1	0	0	0	8
2	2	2	1	1	1	1	1	1	0	4
1	2	1	0	1	1	0	0	0	0	4
1	2	2	0	1	3	3	1	0	0	3
2	2	1	1	1	1	1	1	1	0	3
1	2	1	0	1	0	1	0	1	0	3
2	2	2	1	1	1	2	1	0	0	3
2	2	2	0	0	0	0	0	0	0	4
2	2	2	1	0	0	1	0	0	0	5
2	2	2	0	1	0	0	0	1	0	2
2	2	2	1	1	0	2	1	0	1	3
2	2	2	1	1	1	1	1	1	0	3
2	2	2	1	1	1	1	1	1	0	3
2	2	2	1	1	2	1	1	1	1	3
2	2	2	0	1	1	1	0	0	0	3
2	2	2	1	1	0	3	2	0	1	4
2	2	2	0	1	1	1	0	0	0	4
2	2	2	0	2	3	3	2	3	1	4
2	2	2	1	2	2	2	2	2	0	8
2	2	2	0	0	0	0	0	0	0	8
2	2	2	0	0	2	2	0	0	1	5
2	2	2	1	1	0	0	0	0	0	4
2	2	2	0	0	0	0	0	0	0	5
2	2	2	1	0	0	0	0	0	0	4
2	2	1	0	1	1	1	1	2	1	6
2	2	2	0	1	1	1	1	0	0	2
2	2	2	0	0	0	1	0	0	0	4
2	2	2	1	1	0	1	1	1	0	3
2	2	2	0	1	1	1	1	1	0	4
2	2	2	0	1	1	1	0	0	1	3
2	2	2	1	1	0	0	1	1	1	8
2	2	2	0	0	1	1	1	1	0	8
2	2	2	0	1	0	1	0	0	1	3
2	2	2	0	1	1	1	1	1	1	8
2	2	2	1	1	1	2	1	0	0	8
1	1	1	1	1	1	1	1	1	1	5
2	2	1	1	1	2	1	1	0	0	3
2	2	2	0	0	1	0	0	0	0	4
2	2	2	1	1	2	1	2	3	0	3
2	2	2	1	3	3	2	0	1	1	4
2	2	2	1	1	1	1	2	2	0	3
2	2	2	0	1	1	1	0	0	0	4
1	2	2	0	0	0	0	0	0	0	4
2	2	2	0	0	0	1	0	1	0	3
2	2	2	0	2	2	2	1	0	1	2
2	2	2	1	1	2	1	1	2	1	3
2	2	2	1	1	1	2	1	0	0	8
2	2	2	0	0	0	0	0	0	0	8
2	2	2	1	1	1	2	1	2	0	8
2	2	2	0	1	0	0	0	0	0	5
2	2	2	1	1	2	0	1	0	1	3
2	2	2	0	1	1	1	0	0	0	3
2	2	2	1	0	1	1	0	0	0	4
2	2	2	0	0	2	2	0	1	0	3
1	2	2	0	1	0	0	0	0	0	3
2	1	2	1	1	1	1	1	1	0	5
2	2	2	0	1	1	1	1	1	1	3
2	2	2	0	1	1	1	1	0	0	3
2	2	2	0	1	1	1	0	1	0	3
2	2	2	1	2	2	1	1	2	0	3
2	2	1	1	4	2	1	0	1	1	3
2	2	2	1	1	1	1	1	0	0	3
1	2	2	0	2	3	1	1	3	1	3
2	2	2	1	2	1	2	2	0	0	3
2	2	2	1	0	1	0	1	0	0	2
2	1	2	1	1	1	1	1	1	0	8
2	2	2	0	0	0	0	0	0	0	3
2	2	2	1	1	1	1	1	1	0	8
2	2	2	0	0	0	0	0	0	0	4
2	2	2	0	0	1	1	0	1	0	2
2	2	2	0	0	0	0	0	0	0	8
2	2	2	0	0	0	0	0	0	0	3
2	2	2	0	0	1	0	0	1	0	8
2	2	2	1	2	2	2	1	1	1	8
2	2	2	1	0	0	0	0	0	0	6
1	2	2	1	0	0	0	0	0	0	6
2	2	2	0	0	0	0	0	0	0	4
2	2	2	1	1	2	1	1	1	0	3
2	2	2	1	2	2	0	1	0	1	3
2	2	2	1	0	1	0	1	2	0	8
2	2	2	0	0	0	0	0	1	0	6
2	2	2	0	1	0	1	0	1	0	8
2	2	2	0	0	0	0	0	0	0	2
2	2	2	0	2	2	1	2	2	0	8
2	2	2	1	1	0	1	1	0	0	4
2	2	2	1	1	1	0	1	1	1	4
2	2	2	0	0	0	0	0	0	0	4
2	2	2	1	3	2	2	1	1	0	3
2	2	2	0	2	1	1	0	0	0	4
2	2	2	0	1	0	1	0	0	0	4
2	1	2	1	1	1	1	1	0	0	2
2	2	2	0	0	1	1	1	1	0	3
2	2	2	1	1	0	0	1	0	0	4
2	2	2	0	1	2	0	1	2	1	3
2	2	2	1	1	1	1	1	1	1	4
2	2	2	1	0	1	1	0	1	0	4
2	2	2	0	0	0	0	0	0	0	5
2	2	2	1	1	2	0	1	0	0	8
2	1	2	0	1	1	1	1	1	0	2
2	2	2	1	3	3	3	3	3	1	2
2	2	2	0	0	0	0	1	1	0	4
2	2	2	0	1	1	1	1	1	0	4
2	2	2	0	3	1	0	0	0	0	4
1	2	2	1	1	1	1	1	1	0	4
2	2	2	0	0	0	0	0	0	0	8
2	2	2	1	1	1	1	2	1	1	3
2	2	2	1	3	0	0	1	0	0	3
2	2	2	0	1	0	0	0	0	0	4
2	2	2	1	2	1	1	1	1	0	3
2	2	2	1	1	1	2	1	1	0	3
2	2	2	0	0	0	0	1	0	0	5
2	2	2	0	0	1	1	1	0	0	3
2	2	2	1	1	1	1	1	1	0	3
2	2	2	0	0	0	0	0	0	0	4
2	1	2	1	0	1	0	1	0	0	4
2	2	2	0	0	0	0	0	0	0	1
2	2	2	1	1	1	1	1	1	0	8
2	2	2	0	0	0	0	0	0	0	5
2	2	2	1	1	1	1	1	1	0	4
2	2	2	0	1	1	1	1	1	0	5
2	2	2	1	1	1	1	1	1	0	3
2	2	2	1	1	1	1	0	0	0	7
2	2	2	0	0	0	0	0	0	0	5
2	2	2	0	3	1	3	1	0	0	3
2	2	2	0	1	1	1	1	0	1	3
2	2	2	1	1	0	0	1	0	1	2
2	2	2	0	2	0	1	0	1	1	4
2	2	2	0	2	2	2	2	3	0	3
2	2	2	1	1	0	1	1	1	0	3
2	2	2	1	1	0	0	0	0	0	2
2	2	2	1	2	2	1	2	2	1	3
2	2	2	0	1	1	1	0	0	0	5
2	2	2	0	1	1	1	1	0	1	3
2	2	2	1	1	1	0	1	0	0	2
2	2	2	0	2	1	1	2	1	0	3
2	2	2	1	1	1	1	0	0	0	4
2	2	2	1	1	1	1	0	0	0	3
2	2	2	1	2	1	2	1	1	0	5
2	2	2	1	2	1	2	1	1	1	2
2	2	2	1	3	1	1	1	1	1	8
2	2	2	0	1	1	1	1	0	0	3
2	2	2	0	0	1	0	1	0	0	3
2	2	2	1	2	1	0	2	3	0	3
2	2	2	3	1	3	2	2	0	0	4
2	2	2	0	0	1	0	1	1	0	2
2	2	2	0	1	2	1	1	1	0	3
2	2	2	1	3	0	1	1	0	0	4
2	2	2	0	1	1	1	1	0	1	8
2	2	2	1	0	2	2	1	4	0	6
2	2	2	4	3	2	2	2	2	0	8
2	2	2	0	1	0	0	1	0	0	2
2	2	2	1	2	2	1	2	0	0	3
2	2	2	0	1	1	1	0	0	0	3
2	2	2	0	0	1	0	0	0	0	3
2	2	2	0	1	0	0	1	1	0	3
2	2	2	1	1	1	1	1	0	0	2
2	2	2	1	1	0	1	0	0	0	8
2	2	2	0	1	0	1	1	0	0	5
2	2	2	2	1	1	1	1	0	0	8
2	2	2	1	0	0	1	2	2	1	4
2	2	2	0	1	1	3	0	0	0	4
2	2	2	1	1	0	0	0	0	0	3
2	2	2	1	0	0	1	1	1	0	5
2	2	2	0	0	0	0	0	0	0	3
2	2	2	0	0	0	0	0	0	0	4
2	2	2	0	0	0	0	0	0	0	4
2	2	2	1	2	2	1	0	0	0	4
2	2	2	0	1	1	1	1	3	0	6
2	2	2	0	1	0	1	1	1	0	3
2	2	2	1	0	0	0	0	0	0	2
2	2	2	1	1	1	1	1	0	0	2
2	2	2	0	1	0	1	1	0	0	3
2	2	2	1	0	0	0	0	0	0	5
2	2	2	0	0	0	0	0	0	0	4
2	2	2	1	1	0	0	0	1	0	8
2	2	2	1	1	2	2	2	1	1	2
2	2	2	0	0	0	0	0	0	0	8
2	2	2	0	0	0	0	0	0	0	3
2	2	2	0	0	0	0	0	0	0	4
2	2	2	0	0	0	0	0	0	0	3
2	2	2	0	0	3	0	0	0	1	3
2	2	2	0	0	0	0	0	0	0	4
1	2	2	0	0	0	0	0	0	0	3
2	2	2	0	0	0	0	1	0	0	8
2	2	2	1	1	1	1	1	1	1	2
2	2	2	1	0	0	0	0	0	0	4
2	2	2	1	0	0	1	1	1	0	3
2	2	2	0	0	0	0	0	0	0	4
2	2	2	0	0	0	0	0	0	0	4
2	2	2	0	0	0	1	0	0	0	4
2	2	2	0	1	0	0	0	0	0	3
2	2	2	0	0	0	0	0	0	0	8
2	2	2	0	1	1	1	2	1	1	2
2	2	2	0	1	2	3	0	2	0	7
2	2	2	1	0	0	1	1	2	1	3
2	2	2	0	0	0	0	0	0	0	3
2	2	2	1	0	0	0	0	0	0	4
2	2	2	0	0	0	0	0	1	0	8
2	2	2	1	1	1	1	2	2	0	3
2	2	2	0	0	0	0	0	0	0	3
2	2	2	0	0	0	0	0	0	0	4
2	2	2	0	0	0	0	0	0	0	8
2	2	2	0	0	0	0	0	0	0	3
2	2	2	0	0	0	0	0	0	1	5
2	2	2	0	0	0	0	0	0	0	3
2	2	2	0	0	0	0	0	1	0	4
2	2	2	1	1	1	1	1	1	0	4
2	2	2	1	1	1	0	0	1	0	5
2	2	2	0	0	0	0	0	0	0	5
2	2	2	1	1	0	0	1	1	0	4
2	2	2	0	1	1	1	0	1	0	5
2	2	2	0	0	0	0	0	3	1	3
2	1	2	1	2	1	2	1	0	1	3
2	2	2	1	1	1	1	1	1	1	3
2	2	2	0	1	1	1	1	1	0	5
2	2	2	1	1	1	0	2	2	0	5
2	2	2	0	0	0	0	0	0	0	5
2	2	2	1	0	1	1	0	2	0	5
2	2	2	0	0	0	0	0	1	0	4
2	2	2	0	0	0	0	0	1	1	2
2	2	2	1	0	0	0	0	0	0	8
2	2	2	0	0	0	0	0	0	0	3
2	2	2	1	2	1	0	1	0	0	3
2	2	2	1	1	1	1	1	1	0	8
2	2	2	0	0	0	0	0	0	0	3
2	2	2	0	0	0	0	0	0	0	3
2	2	2	1	1	1	1	1	1	0	5
2	2	2	1	1	2	3	3	0	1	5
2	2	2	0	0	0	0	0	0	0	8
2	2	2	0	0	0	0	0	0	0	4
2	2	2	0	2	2	3	1	1	1	3
2	2	2	0	0	0	0	0	0	0	2
2	2	2	1	1	1	1	0	1	1	4
2	2	2	0	0	0	0	0	0	0	4
2	2	2	1	1	1	1	1	1	0	3
2	2	2	1	1	1	1	1	1	0	3
2	2	2	0	1	1	1	1	1	1	4
2	2	2	0	1	2	1	1	0	0	4
2	2	2	1	1	1	1	1	1	0	5
2	2	2	0	1	1	1	1	1	0	3
2	2	2	0	1	0	0	0	0	0	2
2	2	2	0	1	0	1	0	0	0	3
2	2	2	0	0	0	0	0	0	0	4
2	2	2	1	1	1	1	1	1	0	3
2	2	2	0	1	1	0	1	0	1	3
2	2	2	1	1	2	2	1	1	1	3
2	2	2	0	0	0	0	0	0	0	2
2	2	2	1	1	1	2	2	1	0	3
2	2	2	0	1	0	0	1	0	0	5
2	2	2	0	1	0	0	1	0	0	5
2	2	2	0	1	1	1	0	0	0	3
2	2	2	1	2	2	2	1	1	1	2
2	2	2	0	1	0	1	0	0	0	4
2	2	2	0	1	1	1	1	0	0	3
2	2	2	1	1	1	1	1	1	1	3
2	2	2	1	1	1	2	2	1	1	3
2	2	2	0	1	1	1	1	1	1	3
2	2	2	1	1	1	1	0	0	0	3
2	2	2	0	1	0	1	0	0	0	8
2	2	2	2	1	2	2	0	2	0	2
2	2	2	0	1	0	1	1	1	0	8
2	2	2	1	1	1	1	1	1	1	2
2	2	2	0	0	0	0	0	0	0	8
2	2	2	1	0	1	1	1	2	1	6
2	2	2	0	0	0	0	0	0	0	2
1	2	2	1	1	1	0	0	0	0	2
2	2	2	2	2	1	1	2	1	2	1
2	2	2	0	0	0	0	0	0	0	3
2	2	2	0	0	1	1	0	1	0	8
2	2	2	1	1	1	1	1	1	1	8
2	2	2	1	1	1	1	1	1	0	3
2	2	2	0	0	1	1	0	0	0	3
2	2	2	1	1	1	1	1	1	1	3
2	2	2	0	0	0	0	0	0	0	8
2	2	2	0	1	1	1	1	0	0	3
2	2	2	0	0	0	0	0	0	0	3
2	2	2	0	0	0	0	0	0	0	8
2	2	2	0	2	1	1	1	1	1	3
2	2	2	0	1	1	0	1	1	1	4
2	2	2	0	1	0	0	1	1	0	2
2	2	2	0	3	0	0	1	0	0	4
2	2	2	1	1	1	1	1	2	0	3
2	2	2	0	1	1	1	1	0	0	6
2	2	2	0	1	0	0	1	0	0	3
2	2	2	0	0	0	0	0	0	0	8
2	2	2	0	0	1	1	1	0	0	5
2	2	2	1	1	1	1	1	4	1	3
1	2	2	0	1	1	2	2	2	1	7
2	2	2	0	0	1	0	0	0	0	5
2	2	2	1	1	1	1	1	1	0	4
2	2	2	1	1	1	1	1	1	0	4
2	2	2	0	0	0	0	0	0	0	8
2	2	2	0	1	1	1	1	1	0	4
2	2	2	0	1	1	1	1	1	0	4
2	2	2	1	1	1	1	1	1	0	8
2	2	2	0	1	1	1	1	1	0	4
2	2	2	1	1	1	1	1	1	0	3
2	2	2	1	1	1	1	1	1	0	4
2	2	2	0	0	1	1	0	0	0	5
2	2	2	0	1	0	2	0	0	0	5
2	2	2	0	0	1	1	1	1	0	8
2	2	2	1	0	0	0	0	0	0	4
2	2	2	0	1	0	0	0	1	0	3
2	2	2	1	1	1	1	1	1	0	8
2	2	2	1	1	1	1	1	1	0	6
2	2	2	0	3	3	0	0	0	0	2
2	2	2	0	0	0	0	0	0	0	3
2	2	2	0	0	0	0	0	0	0	3
2	2	2	0	0	0	0	0	0	0	8
2	2	2	0	0	0	0	0	0	0	2
2	2	2	0	0	0	0	0	0	0	5
2	2	2	0	0	0	0	0	0	0	8
2	2	2	0	0	0	0	0	0	0	8
2	2	2	0	0	0	0	0	0	0	8
2	2	2	0	0	0	1	1	0	0	4
2	2	2	0	1	1	1	1	1	1	8
2	2	2	0	1	0	0	0	0	0	4
2	2	2	1	1	1	1	1	0	1	2
2	2	2	1	1	0	2	2	0	0	3
2	2	2	0	1	1	1	1	1	0	8
2	2	2	0	1	1	1	1	1	0	8
2	2	2	0	1	1	1	1	1	1	3
2	2	2	0	1	0	0	0	1	0	5
2	2	2	0	3	1	3	2	1	1	3
2	2	2	0	1	0	1	1	2	0	3
2	2	2	1	0	0	1	0	1	0	2
2	2	2	1	1	1	1	0	0	0	3
2	2	2	1	1	1	1	1	0	0	4
2	2	2	0	1	0	1	0	1	1	8
2	2	2	0	0	0	1	0	0	0	3
2	2	2	0	1	0	1	0	0	0	3
2	2	2	0	1	1	2	1	2	0	4
2	2	2	0	1	1	1	1	0	1	2
2	2	2	0	0	0	0	0	0	0	4
2	2	2	0	0	0	0	0	0	0	4
2	2	2	0	0	1	1	2	1	0	2
2	2	2	0	1	1	1	1	1	0	5
2	2	2	0	0	1	1	1	0	0	3
2	2	2	0	1	0	0	0	0	0	4
2	2	2	0	1	2	1	0	0	0	4
2	2	2	1	1	1	0	0	0	0	5
2	2	2	0	0	0	0	0	0	0	3
2	2	2	0	2	1	2	2	0	0	5
2	2	2	0	1	0	1	1	0	0	1
2	2	2	1	1	0	0	0	0	0	1
2	2	2	0	2	2	2	2	2	1	4
2	2	2	0	1	0	2	0	1	1	2
2	2	2	0	1	0	1	1	0	0	2
2	2	2	0	0	0	1	0	1	0	2
2	2	2	0	0	0	0	0	0	0	4
2	2	2	0	0	0	1	1	2	0	5
2	2	2	0	0	0	0	0	0	0	4
2	2	2	0	0	0	0	0	0	0	4
1	2	2	1	1	1	0	0	0	0	3
2	2	2	0	1	1	0	0	0	0	2
2	2	2	0	0	0	1	1	1	0	4
2	2	2	1	1	2	2	2	1	1	3
2	2	2	1	2	1	1	0	0	0	5
2	2	2	1	1	2	2	2	1	0	8
2	2	2	1	2	1	1	1	1	1	3
1	2	2	0	0	0	0	0	0	0	4
2	2	2	1	1	1	1	1	0	0	2
2	2	2	1	2	1	1	0	0	1	3
2	2	2	1	1	1	2	1	0	0	5
2	2	2	0	0	1	1	0	0	0	8
2	2	2	0	1	2	2	1	2	1	3
2	2	2	0	1	1	0	1	3	0	5
2	2	2	0	3	1	1	1	1	0	4
2	2	2	0	0	2	1	0	2	0	4
2	2	2	0	0	1	1	1	1	0	3
2	2	2	0	0	0	0	0	0	0	4
2	2	2	1	0	0	1	0	0	0	3
2	2	2	1	1	0	2	1	1	0	4
2	2	2	0	1	0	1	0	1	0	3
2	2	2	1	1	1	1	1	1	0	3
2	2	2	1	1	0	1	1	1	1	6
2	2	2	1	1	1	2	1	0	0	2
2	2	2	1	1	1	1	1	1	0	3
2	2	2	0	0	0	0	1	1	0	3
2	2	2	1	1	1	1	1	0	1	8
2	2	2	0	0	0	1	0	1	0	4
2	2	2	0	1	2	1	2	0	0	3
2	2	2	0	0	0	0	0	0	0	4
2	2	2	0	1	1	1	0	0	0	5
2	2	2	0	0	1	1	1	1	0	4
2	2	2	0	0	2	1	1	1	0	5
2	2	2	1	0	0	0	0	0	0	5
2	2	2	0	1	0	1	1	0	0	3
2	2	2	0	1	0	1	2	2	1	3
2	2	2	0	1	1	0	1	1	0	2
2	2	2	0	1	0	0	1	1	0	2
2	2	2	0	0	0	0	0	0	0	2
2	2	2	0	0	0	0	0	0	0	4
2	2	2	1	1	0	1	1	1	1	3
2	2	2	0	1	1	1	1	1	0	4
2	2	2	1	1	1	1	1	0	2	2
2	2	2	0	1	0	0	0	0	0	2
2	2	2	0	0	0	1	0	0	0	4
2	2	2	0	0	0	0	0	0	0	8
2	2	2	0	0	0	0	0	0	0	7
2	2	2	1	1	1	1	2	1	0	8
2	2	2	0	0	0	0	0	0	0	3
2	2	2	0	0	0	0	1	1	0	3
2	2	2	1	1	1	2	1	4	0	4
2	2	2	1	1	1	1	1	1	0	4
2	2	2	0	0	0	1	1	0	0	4
2	2	2	0	1	1	0	0	1	0	3
2	2	2	0	0	0	0	0	0	0	8
2	2	2	0	0	0	0	0	0	0	4
2	2	2	1	1	1	0	1	1	1	8
2	2	2	0	1	1	1	1	1	1	3
2	2	2	1	0	1	1	0	0	0	4
2	2	2	1	3	1	1	0	0	0	5
2	2	2	1	1	1	2	2	0	0	3
2	2	2	1	1	1	0	1	1	1	6
2	2	2	1	1	2	3	1	0	0	3
2	2	2	0	3	2	1	0	0	0	5
2	2	2	0	1	1	1	1	0	0	5
2	2	2	0	0	0	0	0	0	0	5
2	2	2	0	1	1	1	0	0	0	4
2	2	2	0	0	0	0	0	0	0	5
2	2	2	0	1	1	0	0	0	0	4
2	2	2	0	1	0	0	0	0	0	8
2	2	2	0	0	0	1	0	0	0	3
2	2	2	1	1	1	1	1	0	0	5
2	2	2	0	0	0	0	0	0	0	2
2	2	2	1	0	1	1	1	0	0	3
2	2	2	0	0	0	0	0	0	0	2
2	2	2	2	1	1	0	0	0	0	6
2	2	2	2	1	1	1	1	2	1	3
2	2	2	1	0	1	1	1	4	0	5
2	2	2	0	1	1	2	2	2	0	8
2	2	2	0	2	0	0	1	2	1	3
2	2	2	1	3	1	2	1	4	1	3
2	2	2	0	0	0	0	0	0	1	4
2	2	2	0	1	0	0	0	0	1	4
2	2	2	0	0	0	0	0	0	0	4
2	2	2	1	1	1	0	0	0	1	3
2	2	2	0	0	0	0	0	0	0	3
2	2	2	0	1	1	2	1	0	0	4
2	2	2	0	0	1	0	0	0	0	3
2	2	2	0	1	0	0	0	0	0	4
2	2	2	1	1	0	0	0	0	0	3
2	2	2	0	1	0	0	0	0	0	3
2	2	2	1	1	1	0	1	0	0	3
2	2	2	1	0	0	0	0	0	0	3
1	1	2	0	2	2	2	2	3	0	4
2	2	2	1	0	1	1	0	0	0	4
2	2	2	0	1	1	0	0	0	0	3
2	2	2	0	0	1	0	0	0	0	5
2	2	2	0	0	0	0	0	0	0	4
2	2	2	0	2	2	1	0	0	0	4
2	2	2	0	1	0	0	0	0	0	6
2	2	2	0	0	0	0	0	0	0	8
2	2	2	1	3	1	1	1	0	0	8
2	2	2	1	1	1	3	3	0	0	3
2	2	2	1	1	0	1	0	0	0	3
2	2	2	1	2	1	1	0	1	0	6
2	2	2	1	1	1	1	1	1	0	8
2	2	2	0	2	1	2	2	1	0	3
2	2	2	0	0	0	0	0	0	0	5
2	2	2	0	1	0	0	0	0	0	4
2	2	2	4	4	0	0	0	0	0	8
2	2	2	1	1	1	1	2	1	0	3
2	2	2	0	0	1	0	1	1	0	3
2	2	2	1	1	1	1	1	1	1	3
2	2	2	1	1	1	1	1	1	0	3
2	2	2	1	1	1	1	0	0	0	3
2	2	2	1	1	1	1	1	1	0	6
2	2	2	1	1	2	0	2	0	0	3
2	2	2	1	2	1	1	1	1	0	5
2	2	2	0	0	0	0	0	0	0	5
2	2	2	0	3	1	3	2	2	0	8
2	2	2	1	2	1	0	1	0	0	4
2	2	2	1	1	1	1	1	1	0	3
2	2	2	2	2	1	1	1	1	1	2
2	2	2	0	1	1	1	1	1	1	4
2	2	2	1	2	2	1	1	1	1	2
2	2	2	4	1	0	0	2	3	0	6
2	2	2	0	0	0	0	0	0	0	8
2	2	2	1	1	1	0	1	0	1	8
2	2	2	0	0	0	0	0	0	0	3
2	2	2	0	0	0	1	1	0	0	5
2	2	2	0	0	0	0	0	0	0	8
2	2	1	1	0	0	1	0	0	0	8
2	2	2	0	2	2	2	1	1	0	2
2	2	2	0	0	0	0	0	0	0	3
2	2	2	0	0	0	0	0	0	0	3
2	2	2	0	1	1	1	1	1	1	3
2	2	2	0	0	1	1	1	1	0	3
2	2	2	0	1	0	0	1	0	0	4
2	2	2	0	0	1	1	1	0	0	6
2	2	2	0	0	0	0	0	0	0	3
2	2	2	0	0	0	0	0	0	0	8
2	2	2	0	1	1	1	1	1	1	8
2	2	2	0	0	1	2	1	0	0	5
2	2	2	0	0	0	0	0	0	0	8
2	2	2	1	0	0	0	0	0	0	3
2	2	2	1	2	1	3	1	0	0	8
2	2	2	1	2	0	0	1	2	0	2
2	2	2	0	1	0	0	0	1	0	4
2	2	2	1	1	1	1	1	1	0	2
2	2	2	0	1	1	1	0	1	0	5
2	2	2	1	1	1	1	1	1	0	3
2	2	2	1	1	0	1	0	0	0	4
2	2	2	0	1	1	2	1	1	0	2
2	2	2	1	2	1	2	3	3	1	3
2	2	2	0	1	1	1	1	1	1	5
2	2	2	0	1	1	1	1	0	0	5
1	2	2	1	3	1	1	0	0	0	3
2	2	2	0	0	0	0	0	0	0	6
1	2	2	1	1	0	1	0	0	0	5
2	2	2	0	0	0	0	0	0	0	2
2	2	2	1	2	1	0	1	1	0	3
2	2	2	0	0	0	0	0	0	0	2
2	2	2	1	1	2	2	1	1	0	8
2	2	2	0	1	0	0	0	1	0	5
2	2	2	0	0	0	1	1	0	0	5
2	2	2	0	1	0	0	0	0	0	5
2	2	2	0	0	0	0	0	0	0	8
2	2	2	0	0	0	0	0	0	0	8
2	2	2	0	1	1	0	1	0	0	4
2	2	2	1	0	1	2	1	2	0	2
1	2	2	1	1	2	1	2	1	0	2
2	2	2	0	1	1	1	0	0	1	2
2	2	2	0	1	0	1	0	1	0	2
2	2	2	0	0	0	0	0	1	1	3
2	2	2	0	0	0	0	0	0	0	6
2	2	2	1	0	1	2	1	0	0	3
2	2	2	1	0	1	1	0	1	0	1
2	2	2	1	0	1	2	0	1	0	3
2	2	2	1	3	3	3	2	3	0	4
2	2	2	1	2	1	1	1	1	1	8
2	2	2	1	1	1	1	2	1	0	4
2	2	2	0	3	2	0	0	0	0	3
2	2	2	0	0	0	0	1	0	0	5
2	2	2	0	2	1	1	0	0	0	4
2	2	2	0	1	0	0	1	1	0	2
2	2	2	0	0	0	0	0	0	0	4
2	2	2	0	0	0	0	1	1	0	3
2	2	2	0	0	0	0	0	0	0	5
2	2	2	1	2	2	2	2	2	1	1
2	2	2	0	3	1	1	0	0	0	5
2	2	2	1	1	1	1	1	0	1	2
2	2	2	1	1	1	1	1	1	1	6
2	2	2	1	2	1	0	1	0	0	2
2	2	2	1	1	1	1	1	1	1	6
2	2	2	0	0	0	0	0	0	0	4
2	2	2	1	1	1	0	0	1	0	3
2	2	2	1	1	1	1	1	1	0	2
2	2	2	0	1	0	1	1	0	0	3
2	2	2	1	1	1	1	1	1	0	2
2	2	2	0	1	0	1	0	0	0	2
2	2	2	1	1	1	1	1	1	0	5
2	2	2	0	1	0	1	0	0	0	5
2	2	2	1	1	3	1	1	0	0	5
2	2	2	0	0	1	1	1	1	0	3
1	2	2	2	2	3	2	3	3	1	2
2	2	2	1	0	0	0	0	0	0	3
2	2	2	1	1	2	1	1	2	0	6
2	2	2	0	1	0	0	1	0	0	2
2	2	2	0	1	1	1	1	0	0	3
2	2	2	1	1	1	1	1	0	0	3
2	2	2	1	2	0	0	2	0	0	3
2	2	2	1	1	0	0	1	0	0	4
2	1	2	0	0	0	1	1	0	0	5
2	2	2	1	1	1	1	1	1	0	3
2	2	2	3	2	2	2	2	1	0	6
2	2	2	0	0	0	0	0	0	1	3
2	2	2	0	0	0	0	0	0	0	1
2	2	1	4	3	3	3	3	2	1	6
2	2	2	2	2	0	0	1	1	1	4
2	2	2	0	1	0	0	0	0	0	3
2	2	2	0	1	1	1	0	1	0	4
2	2	2	1	0	0	0	0	0	0	5
2	2	2	1	1	1	1	0	2	0	4
2	2	2	0	0	0	0	0	0	0	4
2	2	2	1	1	1	1	0	1	0	4
2	2	2	1	1	1	1	0	1	0	4
2	2	2	1	0	0	1	1	0	0	5
2	2	2	0	1	0	1	1	1	0	3
2	2	2	0	0	0	0	0	0	0	8
2	2	2	1	2	1	1	0	2	0	4
2	2	2	0	1	1	1	1	0	0	2
2	2	2	1	1	1	1	1	1	0	8
2	2	2	1	1	1	1	1	1	0	8
2	2	2	1	0	1	0	0	0	0	4
2	2	2	0	1	2	1	0	2	1	2
2	2	2	0	0	1	1	2	1	0	3
2	2	2	1	2	0	0	1	1	0	2
2	2	2	1	2	2	1	2	2	1	4
2	2	2	1	2	2	2	1	2	0	6
2	1	1	0	0	0	0	0	0	0	8
2	2	2	0	0	0	0	0	0	0	4
2	2	2	0	0	0	0	0	0	0	3
2	2	2	1	1	1	1	1	1	1	3
2	2	2	1	1	1	1	1	1	0	3
2	2	2	0	1	0	1	0	2	0	5
2	2	2	0	1	1	1	1	1	1	4
2	2	2	0	1	0	0	0	0	0	5
2	2	2	1	1	1	1	1	1	0	8
2	2	2	1	0	1	1	0	0	0	4
2	2	2	1	1	1	1	1	0	0	6
2	2	2	1	1	1	0	1	1	0	3
2	2	2	0	1	0	0	0	0	0	2
2	2	2	0	0	0	0	0	0	0	4
2	1	2	4	4	1	3	4	4	1	2
2	2	2	0	4	0	0	1	0	0	3
2	2	2	0	1	1	1	0	1	0	8
2	2	2	3	1	1	1	0	1	0	4
2	2	2	2	1	0	0	0	1	0	4
2	2	2	2	0	1	1	0	0	1	5
2	2	2	2	1	1	1	0	0	0	4
2	2	2	1	1	1	1	1	1	1	4
2	2	2	1	0	1	1	1	0	1	4
2	2	2	2	0	3	2	4	4	0	3
2	2	2	2	2	1	2	2	0	0	3
2	2	2	2	2	2	2	2	2	1	6
2	2	2	1	2	1	1	2	2	1	2
2	2	2	1	1	1	1	1	0	0	2
2	2	2	0	1	0	0	0	2	0	4
2	2	2	0	1	1	1	1	0	0	2
2	2	2	0	1	1	1	1	1	0	5
2	2	2	0	1	0	0	1	1	0	3
2	2	2	0	2	1	1	2	0	0	5
2	2	2	1	1	0	0	0	0	0	2
2	2	2	0	3	1	1	1	0	0	3
2	2	1	1	3	2	3	3	3	0	2
2	2	2	1	1	1	2	1	0	1	6
2	2	2	1	1	1	1	1	1	0	4
2	2	2	0	1	1	1	1	1	0	3
2	2	2	1	2	1	0	1	1	0	5
2	2	2	1	1	1	0	0	0	0	4
2	2	2	1	1	1	0	1	1	1	2
2	2	2	1	0	0	1	0	0	0	3
2	2	2	1	1	1	0	1	3	0	5
2	2	2	1	1	2	2	2	0	1	3
2	2	2	1	1	1	2	2	2	0	2
2	2	2	3	2	1	3	1	1	1	3
2	2	2	3	3	1	2	2	3	0	2
2	2	2	4	1	0	0	2	0	0	3
2	2	2	2	1	1	2	1	1	1	6
2	2	2	2	2	1	2	2	1	1	3
2	2	2	2	1	3	1	2	2	0	3
2	2	2	2	1	1	2	2	2	0	3
2	2	2	2	1	1	1	1	1	0	2
2	2	2	2	2	2	1	2	2	0	2
2	2	2	3	3	3	3	3	4	1	4
2	2	2	2	3	1	3	3	0	0	2
2	2	2	3	3	1	2	2	1	1	1
2	2	2	3	1	1	1	2	0	1	5
2	2	2	2	1	1	1	1	1	0	8
2	2	2	0	3	2	1	1	1	0	3
2	2	2	2	3	3	3	3	3	0	1
2	2	2	3	1	0	1	1	1	0	4
2	2	2	2	1	0	0	0	0	0	2
2	2	2	2	0	0	0	0	1	0	3
2	2	2	2	1	1	1	0	0	0	2
1	2	2	2	3	1	1	1	1	1	1
2	2	2	2	1	0	1	0	0	0	5
2	2	2	2	2	2	4	1	1	0	3
2	2	2	2	2	0	0	0	0	0	3
2	2	2	2	1	1	2	1	2	0	3
2	2	2	1	1	2	1	1	0	0	1
2	2	2	2	1	1	1	1	1	0	2
2	2	2	2	0	0	0	0	0	0	4
2	2	2	2	2	2	2	2	2	0	8
2	2	2	2	1	1	1	2	0	1	5
2	2	2	2	4	1	1	0	0	0	5
2	2	2	2	2	2	2	2	2	0	4
2	2	2	3	3	0	0	0	0	0	3
2	2	2	2	2	2	2	2	1	0	3
2	2	2	2	0	0	0	0	0	0	4
2	2	2	2	1	0	0	0	0	0	3
2	2	2	3	1	0	0	1	1	0	4
2	2	2	3	1	0	0	1	0	0	6
2	2	1	2	1	2	1	1	1	0	4
2	2	2	0	2	0	0	0	0	0	4
2	2	2	2	1	1	0	2	2	0	4
2	2	2	0	1	0	0	0	0	0	3
2	2	2	2	1	0	1	0	1	0	3
2	2	2	4	2	0	0	2	1	0	3
2	2	2	2	3	2	2	3	4	1	3
2	1	2	2	3	1	1	1	2	0	3
2	2	2	3	1	0	0	0	0	0	3
2	2	1	2	1	1	0	0	0	0	8
2	2	2	4	4	3	3	3	0	0	4
2	2	2	2	3	1	0	3	4	0	3
2	2	2	2	2	1	1	1	0	0	4
2	2	2	2	1	0	1	1	0	0	2
2	2	2	2	1	1	0	2	1	0	3
2	2	1	2	3	4	3	1	2	1	3
1	2	2	4	3	4	4	3	2	1	1
2	2	1	3	1	0	1	1	0	0	5
2	2	2	3	2	1	2	3	2	0	2
2	2	2	0	2	0	0	2	0	0	2
2	2	2	2	0	0	0	0	0	0	5
2	2	2	0	2	0	0	2	0	0	2
2	2	2	2	0	0	0	0	0	0	5
2	2	2	2	2	2	2	2	2	1	7
2	2	2	3	1	2	0	0	0	1	3
2	2	2	4	0	0	0	1	0	0	4
2	2	2	4	1	0	0	3	3	0	6
2	2	2	2	2	2	2	2	2	0	4
2	2	2	3	1	1	0	0	0	0	4
2	2	2	2	1	1	1	1	1	0	5
2	2	2	2	1	2	2	1	1	0	4
2	2	2	3	1	0	0	0	0	0	2
2	2	2	2	2	1	3	3	2	0	2
2	2	2	3	1	1	1	1	1	1	4
2	2	2	2	3	2	3	3	1	0	4
2	2	2	3	3	3	2	3	3	1	3
2	2	2	1	4	1	2	3	4	1	4
2	2	2	2	0	2	2	1	1	0	4
2	2	2	1	1	2	3	3	1	0	2
2	2	2	2	3	0	0	1	0	1	5
2	2	2	2	2	2	1	1	1	1	5
2	2	2	3	2	1	1	0	0	1	2
2	2	2	2	1	1	1	1	0	1	4
2	2	2	3	1	1	1	0	1	0	4
2	2	2	2	1	0	0	0	1	0	4
2	2	2	2	0	1	1	0	0	1	5
2	2	2	2	1	1	1	0	0	0	4
2	2	2	1	1	1	1	1	1	1	4
2	2	2	1	0	1	1	1	0	1	4
2	2	2	2	0	3	2	4	4	0	3
2	2	2	2	2	1	2	2	0	0	3
2	2	2	2	2	2	2	2	2	1	6
2	2	2	1	2	1	1	2	2	1	2
2	2	2	1	1	1	1	1	0	0	2
2	2	2	0	1	0	0	0	2	0	4
2	2	2	2	2	2	1	2	1	1	2
2	2	2	3	0	0	0	0	0	0	8
2	2	2	2	2	3	3	2	2	0	6
2	2	2	3	2	1	2	0	1	0	4
2	2	2	2	2	0	0	0	4	0	5
2	2	2	2	1	1	1	0	1	0	4
2	2	2	3	3	4	3	3	2	1	4
2	2	2	2	1	2	2	2	2	0	5
2	2	2	2	1	2	0	0	1	0	2
2	2	2	2	2	2	2	3	0	0	6
2	2	2	2	2	3	3	3	0	1	5
2	2	2	2	0	0	0	0	0	0	4
2	2	2	2	3	1	0	1	1	1	4
2	2	2	2	1	1	1	1	1	1	3
2	2	2	2	3	1	1	0	0	0	6
2	2	2	3	2	3	1	0	2	1	4
2	2	2	2	0	2	1	1	0	0	4
2	2	2	0	1	1	1	1	0	1	3
2	2	2	2	2	2	2	2	0	0	4
2	2	2	3	2	2	2	2	0	0	3
2	2	2	2	1	2	2	1	0	0	8
2	2	2	4	2	3	2	3	2	1	6
2	2	2	2	3	0	2	3	2	0	4
2	2	2	1	2	0	1	0	0	0	2
2	2	2	3	1	2	1	2	1	0	8
2	2	2	0	4	4	3	3	4	1	2
2	2	2	2	1	1	1	1	1	1	4
2	1	2	2	1	2	2	0	1	1	3
2	2	2	2	3	1	1	1	0	0	3
2	2	2	4	3	1	1	1	0	0	3
2	2	2	3	1	2	0	0	3	0	8
2	2	2	2	1	1	0	0	0	1	3
2	2	2	4	4	4	4	4	0	1	2
2	2	2	2	3	3	3	3	0	0	2
2	2	2	2	1	1	2	2	1	0	4
2	2	2	2	0	1	0	1	0	0	8
2	2	2	1	3	2	2	1	0	0	4
2	2	2	2	2	1	2	0	0	0	8
2	2	2	4	1	1	0	0	0	0	8
2	2	2	2	1	0	1	0	2	0	3
2	2	2	4	3	2	2	2	1	1	4
2	2	2	3	2	2	1	1	1	0	3
2	2	2	2	3	2	3	3	2	1	5
2	2	2	2	2	1	2	0	0	0	3
2	2	2	3	2	2	1	1	0	0	8
2	2	2	4	1	2	1	1	1	1	3
2	2	2	4	2	2	3	3	0	1	5
2	2	2	2	4	4	4	4	1	1	2
2	2	2	2	2	3	1	0	0	0	3
2	2	2	2	2	1	1	0	0	0	3
2	2	2	2	0	0	1	0	0	0	3
2	2	2	0	1	1	0	0	0	0	4
2	2	2	3	1	1	1	1	1	0	4
2	2	2	3	1	2	1	2	2	1	3
2	2	2	2	1	1	0	1	3	0	4
2	2	2	3	2	2	1	0	2	0	3
1	2	2	4	3	1	2	1	1	1	3
2	2	2	2	1	1	1	1	1	1	2
2	2	2	2	1	1	1	0	0	0	3
2	2	2	2	0	1	0	1	1	1	2
2	2	2	3	3	3	3	3	3	0	8
2	2	2	2	2	2	1	2	1	1	3
2	2	2	2	3	1	1	1	2	0	4
1	2	2	2	0	3	1	1	1	0	4
2	2	2	3	3	3	3	3	3	1	1
2	2	2	2	2	2	2	3	2	0	3
2	2	2	2	2	2	3	2	3	0	4
2	2	2	2	1	1	2	1	0	1	6
2	2	1	2	2	2	2	2	1	0	2
2	2	2	2	2	2	2	2	2	0	4
2	2	2	3	2	1	1	1	0	1	6
2	2	2	3	3	3	3	3	3	0	3
2	2	2	0	1	1	1	0	0	0	5
2	2	2	2	1	1	0	1	0	0	2
2	1	2	2	2	2	2	2	2	0	8
2	2	2	2	1	0	1	0	0	0	5
2	2	2	3	1	1	1	0	0	0	5
2	2	2	3	2	1	1	1	2	1	3
2	2	2	2	3	3	3	3	4	1	4
2	2	2	1	1	3	2	2	2	1	8
2	2	2	2	0	1	1	1	0	0	3
2	2	2	2	4	2	2	2	1	0	8
2	2	2	2	1	2	1	1	2	0	4
2	2	2	3	3	3	3	1	0	0	3
2	2	2	2	1	2	2	0	0	0	4
2	2	2	2	2	1	2	1	0	1	3
2	2	2	2	2	1	1	1	0	0	5
2	2	2	2	1	1	1	1	1	0	4
2	2	2	1	2	2	1	1	1	0	3
2	2	2	2	1	1	0	0	0	0	3
2	2	2	3	3	2	2	0	1	1	2
2	2	2	2	2	2	2	2	2	1	8
2	2	1	1	1	2	2	2	2	0	4
2	2	2	2	2	2	2	2	2	1	3
2	2	2	2	2	1	1	1	0	1	3
2	2	2	2	2	2	2	2	0	0	4
1	2	2	2	2	1	1	2	2	1	4
2	2	2	2	1	2	3	2	3	0	3
2	2	2	2	1	0	0	0	0	0	3
2	2	2	4	4	3	1	1	1	1	8
2	2	2	3	2	0	1	0	0	0	2
2	2	2	2	2	1	1	1	0	0	3
2	2	2	2	1	1	1	2	2	1	4
2	2	2	2	1	1	1	1	1	0	4
2	2	2	3	3	2	2	2	1	1	3
2	2	2	2	2	1	0	2	0	0	2
2	2	2	3	3	1	1	2	2	0	2
2	2	2	1	3	2	1	2	2	0	3
2	2	2	4	2	2	1	2	2	0	4
2	2	2	2	1	1	1	1	1	1	4
2	2	2	2	2	0	3	1	2	0	4
1	2	2	3	2	1	2	2	2	1	5
2	2	2	3	1	0	1	1	0	1	4
2	2	2	4	2	1	1	0	1	0	3
2	2	2	4	0	0	0	0	0	0	5
2	2	2	2	1	0	0	0	0	0	8
2	2	1	4	4	3	2	2	0	1	2
2	2	2	2	0	1	1	0	0	0	5
2	2	2	4	2	1	1	2	2	0	4
2	2	2	3	3	4	4	4	0	0	1
2	2	2	3	1	1	1	1	1	0	8
2	2	2	2	1	1	1	2	0	0	8
2	2	2	2	4	3	0	0	0	0	2
2	2	2	2	3	2	2	2	2	0	3
2	2	2	4	0	0	0	0	0	0	3
2	2	2	4	1	1	1	1	1	0	5
2	2	2	2	1	2	2	2	1	1	3
2	2	2	2	1	0	1	0	0	0	5
2	2	2	3	3	3	3	3	3	0	5
2	2	2	2	1	1	2	1	1	1	2
2	2	2	2	1	1	2	1	0	0	3
2	2	2	2	4	2	0	4	4	0	4
2	2	2	2	0	1	1	1	1	0	4
2	1	2	3	2	1	1	0	0	0	5
2	2	2	3	1	2	2	1	2	0	3
2	2	2	4	1	1	0	1	0	0	5
2	2	2	3	1	2	2	0	1	0	6
2	2	2	2	2	2	2	2	2	0	4
2	2	2	2	1	1	1	3	2	0	5
2	2	2	2	2	2	2	2	2	0	3
2	2	2	2	1	2	2	0	2	0	2
2	2	2	2	1	2	2	0	2	0	2
2	2	2	2	1	2	2	0	2	0	2
2	2	2	2	2	0	1	2	1	1	3
2	2	2	3	1	1	1	1	1	0	4
2	2	2	3	2	3	2	3	2	0	6
2	2	2	2	3	2	2	2	2	1	2
2	2	2	2	2	3	1	0	0	0	3
2	2	1	2	1	1	1	1	1	0	3
2	2	2	3	2	2	2	1	2	0	3
2	2	2	2	2	2	1	2	3	0	3
2	2	2	2	1	1	1	1	1	0	6
2	2	2	2	1	2	2	1	0	1	6
2	2	2	2	0	0	0	0	0	0	3
2	2	2	2	0	1	1	1	0	0	2
2	2	2	2	4	4	4	4	0	1	1
2	2	2	2	2	0	4	2	3	1	5
2	1	2	2	2	1	1	1	0	1	3
2	2	2	2	0	0	2	1	0	0	3
2	2	2	1	2	2	2	1	0	1	3
2	2	2	3	1	0	1	2	0	0	8
2	2	2	1	2	2	2	2	1	1	3
2	2	2	2	0	1	1	1	1	0	3
2	2	2	2	1	1	1	1	1	0	2
2	2	2	3	3	2	4	3	1	0	8
2	2	1	4	3	1	1	1	2	1	4
2	2	2	1	3	2	3	0	2	0	3
2	2	2	2	2	2	2	2	3	0	8
2	2	2	1	2	2	4	3	4	1	1
2	2	2	3	3	1	0	2	2	0	5
2	2	2	1	2	2	3	2	2	0	3
2	2	2	2	1	2	1	1	1	1	4
2	2	2	2	1	2	3	3	3	1	5
2	2	2	2	2	1	1	1	0	1	3
2	2	2	2	3	2	0	2	2	0	3
1	2	2	1	1	0	1	0	0	0	3
2	2	2	0	0	1	1	0	0	0	4
